# Supplementary material for: scMoC: single-cell multi-omics clustering
Source: Bioinform Adv. 2022 Feb 15;2(1):vbac011. doi: 10.1093/bioadv/vbac011 (PMC9710707; doi:10.1093/bioadv/vbac011)
Supplement: vbac011_Supplementary_Data [file vbac011_supplementary_data.zip]

Archive with 2 entries (2 files):
- DE_Genes_Peaks_scMoC.xlsx
- Supplementary_figures_revised.pdf
