# Supplementary material for: scMoC: single-cell multi-omics clustering
Source: Bioinform Adv. 2022 Feb 15;2(1):vbac011. doi: 10.1093/bioadv/vbac011 (PMC9710707; doi:10.1093/bioadv/vbac011)
Supplement: vbac011_Supplementary_Data [file vbac011_supplementary_data.zip › DE_Genes_Peaks_scMoC.xlsx]

## Sheet: sci-CAR
cluster	gene	Peaks
0	Sox2ot	chr15-103935908-103936416
0	Cyp4b1	chr7-64561791-64561991
0	Slco1a6	chr12-99838835-99839035
0	Cntnap5a	chr17-74571222-74571460
0	Gm13936	chr5-47181017-47181416
0	Slc13a3	chr9-24031473-24031673
0	Slc27a2	chr2-168663056-168663564
0	Inmt	chr17-39842813-39843013
0	Hnf4aos	chr18-68691962-68692412
0	Timp3	chr13-55408071-55409229
0	Cyp2j5	chr18-12948161-12948518
0	Akr1c21	chrUn-JH584304-43189-43540
0	Slc22a6	chr1-85864433-85864710
0	Slc17a3	chr13-55413790-55415835
0	Erc2	chr2-22744691-22745226
0	Agps	chr2-3512643-3513349
0	Fto	chr4-139630164-139630575
0	Slc5a10	chr3-62158951-62159589
0	Gm20400	chr4-119415182-119415903
0	Slc6a18	chr9-70139371-70139933
0	G6pc	chr11-20091073-20091480
0	Slco1a1	chr10-89443367-89444167
0	Ces1f	chr1-88869960-88870263
0	Cndp1	chr4-129862465-129862989
0	Hlf	chr5-135106606-135106988
1	Cyp4b1	chr2-116561834-116562084
1	Slc34a1	chr14-21841884-21842275
1	Acsm2	chr19-6533573-6534761
1	Kap	chr8-57505615-57505815
1	Timp3	chr13-96985932-96986254
1	Cyp2j5	chr14-41131582-41131788
1	Trabd2b	chr10-48434159-48434554
1	Smarca2	chrX-76598470-76599235
1	Keg1	chr8-88719805-88720036
1	Kcnj15	chr16-12114485-12114859
1	Erc2	chr19-32389714-32389914
1	Slco1a6	chr1-127014992-127015248
1	Cyp2j13	chr2-114201033-114201701
1	Rhobtb1	chr11-3184484-3186044
1	Slc17a3	chr11-120489349-120489810
1	RP23-306P12.3	chr9-101037037-101037433
1	Slc13a3	chr2-150079531-150079756
1	Agps	chr4-47438050-47438342
1	Them7	chr9-21409947-21410147
1	Abcc2	chr12-57447287-57447680
1	Mfsd4b5	chr10-83363545-83363799
1	St8sia1	chr7-142070731-142071366
1	Ppara	chr18-41208910-41209248
1	Hgd	chr16-46776475-46776763
1	Acox1	chr10-127125295-127125571
2	Keg1	chr17-39843016-39848776
2	Slco1a1	chr11-109011545-109012218
2	Cyp4b1	chr17-36231160-36231704
2	Atp11a	chr16-11143805-11144415
2	Cyp2j13	chr17-39848827-39849027
2	Gm6300	chr9-33224108-33224308
2	Fkbp5	chr15-66940791-66941178
2	Csgalnact1	chr13-9834205-9834725
2	Gm20400	chr6-121347219-121347419
2	Agps	chr14-27874769-27875082
2	Slc13a3	chr17-39842813-39843013
2	Ugt2b38	chr13-55408071-55409229
2	Acsm3	chr4-11672660-11672991
2	B4galt5	chr2-34525104-34525423
2	Smarca2	chr18-68691962-68692412
2	Cd36	chr16-42961498-42961769
2	Cndp2	chr18-65366206-65366406
2	Cyp2e1	chr8-11831063-11831485
2	Hsd17b11	chr9-45895246-45895446
2	Il34	chr7-58398792-58399706
2	Cntnap5a	chr17-23774127-23774549
2	Nr1h4	chr4-109988300-109988509
2	Ehhadh	chr8-105170321-105171109
2	Lpl	chr16-94713711-94714117
2	Kcnk5	chr16-11297502-11298188
3	Slc5a12	chr11-61368639-61369086
3	Gabrb3	chr11-54911363-54912376
3	Gatm	chrUn-JH584304-58908-60877
3	Fut9	chr1-133869059-133869379
3	4921539H07Rik	chr19-61266478-61267190
3	Slc4a4	chr19-17834207-17834594
3	Dab2	chr3-85970565-85971220
3	Nox4	chr4-106539996-106540243
3	Nhs	chr13-55413790-55415835
3	Ndrg1	chr3-146211187-146211518
3	Slc7a7	chr2-73867795-73868132
3	Bnc2	chr11-108197626-108198030
3	Slc5a2	chr12-25095902-25096503
3	Igsf11	chr4-61555929-61556360
3	Pakap	chr2-76417425-76417769
3	Adra1a	chr17-4941287-4941603
3	RP23-312B17.2	chr2-35930636-35930861
3	Unc5c	chr1-195241458-195241999
3	Tnfaip8	chr18-5092389-5092950
3	Angpt1	chr17-12810283-12810956
3	Alpl	chr7-141638561-141639159
3	Slc16a14	chr13-74522146-74523157
3	Hsd3b2	chr2-69585894-69586372
3	Tmem108	chr11-87595358-87595848
3	Slc7a8	chr18-46405267-46405536
4	Slc5a12	chr13-30666630-30666978
4	Slc34a1	chr12-82538202-82538455
4	Slc4a4	chr13-29595798-29595998
4	Gpx3	chr17-30096479-30096884
4	Fut9	chr13-55413790-55415835
4	Nox4	chr19-60811385-60812040
4	Dab2	chr4-8292668-8292902
4	Gatm	chr17-26638547-26639049
4	Ndrg1	chr11-82960626-82960881
4	Slc7a7	chr19-53127097-53127837
4	Nhs	chr4-15265439-15265885
4	Timp3	chr14-70206516-70206889
4	Pakap	chr14-103937711-103938169
4	Car12	chr11-55217351-55217818
4	Bnc2	chr8-15519694-15520193
4	Rhobtb1	chr1-128138290-128138623
4	Auts2	chr10-60212981-60213215
4	Ptprd	chr6-128764046-128764591
4	Igsf11	chr17-85052349-85052706
4	Tnfaip8	chrX-98125404-98125822
4	Ass1	chr1-156402566-156402766
4	Cryl1	chr17-55891809-55892470
4	Slc13a1	chr19-56776936-56777337
4	Pik3c2g	chr13-51839681-51839998
4	Slc22a23	chr5-137333458-137334253
5	Egf	chr1-182015946-182016465
5	Slc12a1	chr14-70207991-70208248
5	Erbb4	chr14-75190129-75190329
5	Umod	chr3-90509022-90509730
5	Casr	chr7-4449245-4449493
5	Enox1	chr8-69774545-69775348
5	Slit2	chr15-37203126-37203445
5	Kng2	chr1-53269439-53269641
5	Cacnb4	chr5-115158027-115158960
5	Rgs6	chr3-69721606-69722255
5	Ptger3	chr7-79228559-79228972
5	Slc16a7	chr13-13590041-13590932
5	Thsd4	chr8-108446367-108446728
5	Slc5a3	chr6-122560511-122560893
5	Pdgfd	chr17-36042325-36043099
5	Tenm2	chr9-105394927-105395807
5	Dst	chr1-105730614-105730814
5	Pde1a	chr18-12973640-12974544
5	Fxyd2	chr3-41082929-41083600
5	Tmem72	chr6-81986611-81987581
5	Me3	chr12-25233392-25233592
5	Prdm16	chr11-77791442-77791780
5	Arhgap6	chr11-72570619-72571129
5	Rap1gap2	chr6-119990126-119990367
5	Chst9	chr14-122342644-122342971
6	Cyp7b1	chr8-60523883-60525271
6	Aadat	chr7-102943092-102943292
6	Ghr	chr15-61826866-61827195
6	Fgf1	chr5-86160855-86161055
6	Slc7a13	chr12-31184788-31184988
6	Gramd1b	chr11-43098699-43098952
6	Rnf24	chr17-89288787-89289138
6	Mep1b	chr7-48175100-48175300
6	Chrm3	chr9-92306941-92307141
6	Esr1	chr13-36259730-36259937
6	Gm43158	chr12-38959376-38959763
6	Gpm6a	chr4-153654732-153655025
6	Osbpl8	chr17-39843016-39848776
6	Napsa	chr11-53095589-53095789
6	Snhg11	chr14-20443068-20443268
6	Myo5a	chr8-71452722-71453116
6	Cmah	chr1-170828100-170828385
6	Gclc	chr16-95144209-95144470
6	Slc6a18	chr17-36231160-36231704
6	Acsm3	chr5-24907065-24907265
6	Slc6a15	chr1-7386306-7386506
6	Crot	chr16-77444085-77444392
6	Gm45193	chr12-78184305-78184744
6	Cd36	chr6-116760005-116760681
6	Gm853	chr7-75110285-75111054
7	Cyp7b1	chr8-60523883-60525271
7	Aadat	chr6-117837193-117837443
7	Gm43158	chr8-31591717-31591946
7	Rnf24	chr10-5305673-5305890
7	Gpm6a	chr17-39843016-39848776
7	Chrm3	chr15-82553363-82553669
7	Mep1b	chr6-3200684-3201707
7	Esr1	chr16-57391104-57391790
7	Snhg11	chr10-53342155-53342552
7	C8a	chr11-109011545-109012218
7	Slc7a13	chr11-79824616-79824816
7	Ghr	chr9-46298458-46298731
7	Satb2	chr17-13551795-13552436
7	Crot	chr9-3258696-3259032
7	Gramd1b	chr16-11143805-11144415
7	Fgf1	chr19-25585212-25585412
7	Bcat1	chr17-36231160-36231704
7	Ccdc162	chr12-99644990-99645778
7	Wdr17	chr12-8638729-8638934
7	Mep1a	chr13-97190445-97190732
7	Slc6a15	chr11-110810683-110810883
7	Osbpl8	chr11-3195428-3197024
7	Gclc	chr9-56374339-56374769
7	Tet2	chr17-5769326-5769607
7	Ctnna2	chr3-51272388-51272588
8	Sgcz	chr10-92058715-92058915
8	Slc12a1	chr2-151962437-151962824
8	Erbb4	chr17-47484369-47484864
8	Slc5a3	chr18-44133347-44133667
8	Cacnb4	chr5-137293326-137293780
8	Ptger3	chr9-36973594-36973794
8	Egf	chr8-117801755-117802383
8	Mrps6	chr16-77013175-77014069
8	Slc16a7	chr8-95320568-95321176
8	Tenm2	chr9-88858702-88859253
8	Dst	chr12-76254906-76255449
8	Esrrb	chr4-135272661-135273384
8	Umod	chr1-74284421-74285170
8	Bckdhb	chr9-21545762-21547158
8	Chst9	chr4-108300947-108301455
8	Ranbp3l	chr2-24417000-24417472
8	Dnm3	chr18-89320218-89320556
8	Sox5	chr15-9140252-9140895
8	Pdgfd	chr11-109611301-109612222
8	Cyfip2	chr12-43288883-43289083
8	Tmem72	chr1-53269439-53269641
8	Ppargc1a	chr13-104523280-104523480
8	Paqr5	chr7-79228559-79228972
8	Plekhg1	chr9-10389793-10389993
8	Sorl1	chr6-11925535-11926004
9	Slc5a12	chrUn-JH584304-58908-60877
9	Gatm	chr13-98406033-98406313
9	RP23-312B17.2	chr11-54911363-54912376
9	Gabrb3	chr6-136438635-136439056
9	Nox4	chr13-55413790-55415835
9	Fut9	chr5-20924725-20925043
9	Slc4a4	chr1-195241458-195241999
9	Ndrg1	chr16-21673064-21673557
9	Slc6a19	chr19-61266478-61267190
9	Slc13a1	chr17-70963557-70963995
9	Igsf11	chr2-69538356-69538671
9	Dab2	chr3-96848472-96848675
9	Bnc2	chr9-49923868-49924593
9	Pik3c2g	chr5-72913747-72914668
9	Tnfaip8	chr9-96119073-96119685
9	Ass1	chr2-92427921-92428261
9	Slc22a8	chr11-54912537-54912756
9	Pah	chr5-142448207-142448481
9	Slc22a23	chr4-84651622-84652053
9	Nhs	chr2-92438008-92438324
9	Alpl	chr5-87143138-87143519
9	Phyhipl	chr8-23149585-23149918
9	Stxbp5l	chr17-46159920-46160620
9	Folh1	chr17-12367418-12367740
9	Slc16a14	chr2-28374918-28375228
10	Frmpd4	chr18-26179296-26179496
10	Fxyd4	chr2-139301123-139301323
10	Mgat4c	chr13-84347902-84348426
10	Phactr1	chr8-61295110-61295310
10	Cacnb2	chr10-22212311-22212653
10	Col26a1	chr1-180195856-180196275
10	Scnn1b	chr11-50841048-50841752
10	Pde8b	chr7-27552723-27553586
10	Kif26b	chr12-110608813-110609222
10	Pde1c	chr17-44350442-44350986
10	Pappa	chr11-103749700-103750074
10	Bmpr1b	chr10-96616322-96617142
10	Nr3c2	chr16-42874932-42875993
10	Tmem45b	chr6-125215054-125215766
10	Rhcg	chr15-80233618-80234218
10	Aim1	chr7-3644504-3645376
10	Nckap5	chr7-108106982-108107182
10	Pde7b	chr7-45366714-45367604
10	Grip1	chr12-83921730-83922343
10	Tfcp2l1	chr2-90846752-90847438
10	Ccser1	chr1-37864712-37865484
10	Npnt	chr1-133019786-133020118
10	Dab1	chr1-55052284-55053312
10	Cdk14	chr4-151861650-151862641
10	Mpped2	chr8-14306698-14307351
11	Slc12a3	chr8-94365224-94366247
11	Trpm6	chr12-30797607-30797807
11	Abca13	chr8-94355074-94355478
11	Klhl3	chr2-73579845-73580046
11	Cadps2	chr6-119288517-119288852
11	Tsc22d1	chr19-32677570-32677770
11	Tox3	chr8-94364184-94364391
11	Slc8a1	chr7-125475233-125475551
11	Wnk1	chr17-53908229-53908429
11	Calb1	chr5-138950910-138951110
11	Mecom	chr6-110870739-110870939
11	Kctd1	chr7-126672898-126673134
11	Sfrp1	chr8-83561432-83561836
11	Sgms2	chr5-146647760-146647960
11	Slc16a7	chr12-82616436-82617163
11	Tdrd3	chr10-69553139-69553589
11	Defb1	chr5-137152124-137152965
11	Cdk14	chr7-3692654-3693884
11	Cnnm2	chr12-67059076-67059749
11	Prkd1	chr3-84175329-84175824
11	Acss3	chr13-32411654-32411929
11	Tsc22d2	chr9-5709529-5709849
11	Arnt2	chr7-88720898-88721393
11	Galnt18	chr8-100979400-100979804
11	Trpm7	chr14-27741560-27741851
12	Slc8a1	chr6-136652052-136652252
12	Egfem1	chr1-11658611-11659000
12	Phactr1	chr9-120714797-120715137
12	Calb1	chr1-9885721-9885921
12	Scnn1b	chr6-53143154-53143354
12	Scnn1g	chr16-64842751-64842951
12	Nr3c2	chr7-76378721-76379078
12	Sdk1	chr7-44332141-44332510
12	Tox3	chr13-46173557-46173871
12	Kl	chr11-109611301-109612222
12	Defb1	chr7-52005653-52006617
12	Dach1	chr1-19950717-19950917
12	Frmpd4	chr10-80226233-80226805
12	Wnk1	chr15-102405501-102406380
12	Arl15	chr4-123633343-123633875
12	Slit2	chr2-5080050-5080370
12	Tsc22d1	chr4-102820134-102820334
12	Plppr1	chr13-93480771-93481054
12	Stox2	chr12-42466565-42466972
12	Nudt4	chr8-111624059-111624476
12	Kcnq1	chr18-35275143-35275544
12	Ipcef1	chr18-37655494-37655694
12	Klhl3	chr1-162804405-162804605
12	Abr	chr3-116007115-116008010
12	Tbck	chr14-68067851-68068121
13	Meis2	chr15-34917481-34917681
13	Flt1	chr3-25657910-25658111
13	Ldb2	chr9-13470204-13470404
13	Plpp1	chrX-168193194-168193394
13	Adgrl4	chr8-118090756-118090956
13	Emcn	chr8-28924402-28924602
13	Cyyr1	chr1-66614253-66614453
13	Tek	chr1-51860580-51860780
13	Ebf1	chr2-97039196-97039396
13	Ptprb	chr6-96834571-96834771
13	St6galnac3	chr4-129109035-129109235
13	Dysf	chr13-67299619-67299819
13	Pecam1	chr6-96850969-96851169
13	Inpp4b	chr9-106795162-106795362
13	Heg1	chr2-11701794-11701994
13	Rapgef4	chr6-89595112-89596023
13	Hip1	chr8-11327706-11328009
13	Pbx1	chr13-36017245-36017637
13	Ptprm	chr5-50637664-50637864
13	Tshz2	chr6-21949191-21949696
13	Prkch	chr2-76647887-76648605
13	Dlc1	chr6-125008669-125009319
13	Chrm3	chr11-109244399-109244886
13	Prkg1	chr15-35155599-35156136
13	Zeb1	chr7-127745260-127746494
14	Cyp4b1	chr5-17775476-17775824
14	Slc13a3	chr5-66391477-66391843
14	Slc34a1	chr4-115617860-115619025
14	Erc2	chr12-8266305-8266746
14	Timp3	chr19-35247621-35247929
14	Sox2ot	chr9-7968080-7968288
14	G6pc	chr13-55413790-55415835
14	Slco1a6	chr17-72603173-72603511
14	Slc13a1	chrUn-JH584304-58908-60877
14	Ass1	chr7-49520372-49520777
14	Errfi1	chr4-71968753-71969275
14	Pah	chr11-20091073-20091480
14	Slc22a8	chr13-19366812-19367253
14	Cyp2j13	chr9-110281087-110281468
14	Hnf4g	chr2-22744691-22745226
14	Cndp1	chr11-101367361-101368245
14	Ces1f	chr2-165034753-165035134
14	Phyhipl	chr18-68691962-68692412
14	Slc16a2	chr3-10007566-10007944
14	Hykk	chr6-119313633-119313841
14	Slc22a6	chr8-3754298-3754781
14	Slc35f3	chr13-21200061-21200416
14	Stxbp5l	chr3-122603318-122603792
14	Slc22a22	chr7-18892250-18892746
14	0610005C13Rik	chr14-75767846-75768543
15	Slc26a4	chr12-61512623-61513027
15	Lsamp	chr2-54238914-54239253
15	Slc4a9	chr4-62406730-62407113
15	Pde4b	chr17-52223366-52223695
15	Thsd7a	chr1-38172701-38172974
15	Atp6v0d2	chrX-103616654-103617154
15	Tmem163	chr7-37789655-37790019
15	Atp6v1c2	chr14-109521121-109521491
15	Syn2	chr5-103765758-103765958
15	Zcchc16	chr18-62057149-62057424
15	Insrr	chr3-54731948-54732295
15	Rcan2	chr4-102553702-102554070
15	Rp1	chr7-45562654-45563070
15	Gm12121	chr1-88863664-88863959
15	4930469K13Rik	chr5-18351826-18352208
15	Plcg2	chr11-60698544-60699115
15	Irs1	chr15-94803397-94803855
15	Ccbe1	chr11-4848985-4849915
15	Tmem117	chr19-26295554-26295907
15	Nbea	chr8-4294717-4294917
15	Alcam	chr13-54457460-54457749
15	Plxna4	chr12-115623595-115624115
15	Grb10	chr3-40543944-40544339
15	Ralgapa2	chr1-34128004-34128382
15	Car12	chr15-88819046-88819767
16	Egf	chr1-7259561-7259889
16	Abca13	chr10-78785939-78786139
16	Slc12a3	chr5-132114652-132115017
16	Erbb4	chr13-45891391-45891591
16	Slc12a1	chr4-33227203-33227420
16	Slc5a12	chr7-127375730-127376280
16	Trpm6	chr8-94365224-94366247
16	Klhl3	chr2-30048650-30049412
16	Tmem72	chr18-34465751-34466144
16	Tsc22d1	chr9-15305946-15306648
16	Wnk1	chr13-14503160-14503360
16	Stk39	chr5-124002821-124003251
16	Prkd1	chr1-92907288-92907625
16	Umod	chr2-83758870-83759569
16	RP23-312B17.2	chr16-35363270-35364393
16	Ccdc141	chr11-3371091-3371707
16	Bnc2	chr1-36462772-36462972
16	Magi2	chr8-116978547-116979267
16	Slc5a2	chr11-89060096-89061244
16	Nox4	chr10-94408691-94409193
16	Gatm	chrUn-GL456393-1961-2275
16	Nhs	chr10-85624933-85625298
16	Sgms2	chr7-88395756-88396004
16	Tnfaip8	chr5-135778151-135778766
16	Nr1h4	chr17-50949288-50950133
17	Slc12a3	chr6-135913753-135914143
17	Abca13	chr5-9168863-9169063
17	Trpm6	chr1-153124649-153125103
17	Klhl3	chr14-60750877-60751077
17	Tsc22d1	chr11-20397214-20397414
17	Cadps2	chr2-111789934-111790313
17	Wnk1	chr8-94365224-94366247
17	Mecom	chr16-11012902-11013275
17	Egf	chr11-23635461-23635756
17	Slc16a7	chr15-38607229-38607722
17	Tox3	chr7-24965213-24965505
17	Sgms2	chr13-94358598-94359126
17	Ppp2r2b	chr10-89475755-89475955
17	Cacnb4	chr2-77341925-77342524
17	Esrrb	chr3-37724329-37724690
17	Tdrd3	chr7-56064905-56065168
17	Trpm7	chr14-66130072-66130324
17	Cdk14	chr17-33915690-33916229
17	Kctd1	chr12-78089684-78090011
17	Galnt18	chr3-8923335-8924118
17	Rgs6	chr1-82433399-82433731
17	Syne1	chr8-100979400-100979804
17	Rap1gap2	chr15-81858142-81858526
17	Kl	chr1-105990111-105990756
17	Chka	chr1-82724668-82724996
18	Tshz2	chr4-72058913-72059309
18	Dlc1	chr19-46705772-46706104
18	Robo2	chr2-136724412-136724850
18	Lama2	chr4-56135037-56135386
18	Cfh	chr17-75311438-75311638
18	Pde3a	chr16-52875089-52875460
18	Fbln5	chr16-89643282-89643486
18	Prkg1	chr10-80018883-80019176
18	Fhl2	chr18-60919407-60919607
18	Adam12	chr2-7260450-7260650
18	Svep1	chr18-69794496-69794696
18	Cald1	chr12-117482439-117482674
18	Gpc6	chr9-101140050-101140250
18	Kcnd3	chr12-119065951-119066320
18	Gucy1a2	chr8-110975516-110975788
18	Rbms3	chr6-72768222-72768422
18	Daam2	chr4-135974761-135975029
18	Ldb2	chr3-96503145-96503403
18	Cacna1c	chr4-44749126-44749501
18	Csmd1	chr15-35388340-35388630
18	Lhfp	chr6-140766388-140766800
18	Ebf1	chr15-98108063-98108731
18	Grm7	chr7-24531620-24531962
18	Hsd11b1	chr18-35650821-35651021
18	Zeb2	chr15-89656365-89656709
19	Rbms3	chr2-141431592-141431792
19	Tshz2	chr10-101793731-101794110
19	Cdh13	chr10-62272522-62272972
19	Ptpn14	chr8-73399368-73399780
19	Dnm3	chr16-92872636-92873013
19	Myof	chr14-26513298-26513666
19	Utrn	chr14-86877077-86877383
19	Tbc1d4	chr1-190914506-190914803
19	Chn2	chr19-21422934-21423307
19	Fry	chr7-98366976-98367371
19	Pax2	chr14-25711825-25712089
19	Celf2	chr12-99551298-99551662
19	Sox5	chr6-52969631-52969831
19	Chst9	chr12-40222361-40223658
19	Gmds	chr15-11995750-11996306
19	Naaladl2	chr3-143839933-143840361
19	Myo9a	chr3-88526225-88526763
19	Svil	chr4-150236510-150237349
19	Elovl7	chr2-5451739-5452155
19	Pax8	chr10-81060054-81060561
19	Cobl	chr1-35717471-35717779
19	Parp8	chr3-94953780-94954527
19	Sema5a	chr5-74640981-74641405
19	Gls	chr14-18226103-18226638
19	Stxbp6	chr19-6951539-6951777
20	Rcan2	chr5-63915646-63916026
20	Adgrf5	chr8-49176240-49176539
20	Clnk	chr15-88388260-88388633
20	Atp6v0d2	chr10-72986033-72986233
20	Slc4a9	chr1-43521827-43522202
20	Gm12121	chr5-35992701-35993011
20	Kit	chr14-120151308-120151682
20	Pde4b	chr18-21175592-21176034
20	Fgf12	chr5-30023222-30023422
20	Oxgr1	chr5-29283982-29284442
20	Bmpr1b	chr1-150786930-150787130
20	Atp6v1c2	chr4-149767097-149767297
20	Epb41l2	chr11-84217567-84217937
20	Tmem117	chr8-112919240-112919440
20	Plcg2	chr7-138835988-138836188
20	Malrd1	chr5-150240756-150240966
20	Alcam	chr9-45168498-45168829
20	Ccbe1	chr15-93806546-93806887
20	Mme	chr1-82715104-82715304
20	Rapgef4	chr9-96231788-96232210
20	Itpr2	chr3-97802137-97802476
20	Slc35f1	chr4-132422316-132422755
20	Pam	chr10-22580747-22581181
20	Tfcp2l1	chr2-36049017-36049615
20	Trpm3	chr9-79793240-79793858
21	Aldh1a3	chrX-106438691-106439043
21	Aqp4	chr4-144454527-144454786
21	Styk1	chr11-100968878-100969127
21	Frmpd4	chr13-21779262-21779561
21	5730508B09Rik	chr5-97553235-97553435
21	Pde1c	chr4-71854364-71854706
21	Rasgrf2	chr9-31508335-31508535
21	Samd12	chr16-34199604-34199856
21	Dnm3	chr3-96663652-96663987
21	Heg1	chr9-53753032-53753512
21	Tmem45b	chr7-94800942-94801342
21	Atp8a1	chr7-44590464-44590989
21	Fgf12	chr14-50807380-50808091
21	Rbms3	chr1-162477816-162478319
21	Bmpr1b	chr6-47813177-47813911
21	Gpc5	chr5-129941196-129942174
21	Srgap3	chr10-22058483-22059087
21	Ranbp3l	chr8-105565905-105566566
21	9530026P05Rik	chrX-73716103-73716828
21	Alcam	chr7-19227870-19228457
21	Pcdh7	chr10-117148408-117148773
21	Stard13	chr12-69892059-69892268
21	Megf9	chr1-170174719-170175421
21	Pde7b	chr12-8379694-8380253
21	Pax2	chr9-88241541-88242085
22	Slc12a1	chr19-46514848-46515048
22	Abca13	chr1-71649927-71650281
22	Umod	chr17-26988171-26988371
22	Sgms2	chr12-85919642-85919842
22	Tox3	chr5-64038568-64038850
22	Cyp4b1	chr9-10364453-10364653
22	Atp11a	chr1-87252749-87253019
22	Cyfip2	chr6-51720665-51721169
22	Gm20400	chr11-23521155-23521355
22	Aldh1l1	chr2-22589197-22590122
22	Fto	chr10-59977858-59978214
22	Fxyd2	chr11-69197809-69198043
22	Slco1a6	chr19-56908571-56908866
22	Agps	chr11-94976327-94976527
22	Gm45193	chr10-110870550-110871130
22	Acot12	chr13-67724088-67724645
22	Ppargc1b	chr6-120802422-120802845
22	Tpk1	chr8-126590045-126590245
22	Slc6a18	chr14-17659055-17659378
22	Pde4c	chr2-32095328-32095733
22	Acy3	chr15-31601539-31602248
22	Map2k6	chr12-108757652-108758497
22	D930016D06Rik	chr7-121981561-121981911
22	Sil1	chr17-23774127-23774549
22	Csad	chr8-94976793-94977576
23	Slc36a2	chr11-109974015-109974429
23	Plin1	chr4-91190600-91190960
23	Ucp1	chr15-13022468-13022821
23	Atp1a2	chr2-12329777-12330091
23	Prkar2b	chr6-100819177-100819512
23	Pparg	chr6-136978147-136978422
23	Ntrk3	chrX-138326283-138326637
23	Car3	chr15-7440167-7440477
23	Nrg4	chr2-158671908-158672252
23	Fasn	chr18-63332953-63333375
23	Ebf1	chr13-92323725-92324117
23	Adam12	chr2-164615412-164615773
23	Slc24a3	chr11-78297387-78297865
23	Slc1a3	chr4-9841588-9842009
23	Fgf14	chr6-126923918-126924252
23	Dlc1	chr6-62553256-62553712
23	Dgat2	chr1-129227075-129227440
23	Pde3b	chr4-97772534-97772915
23	Celf2	chr13-107005360-107005751
23	Tspan18	chr1-157180552-157181020
23	Acaca	chr17-68023942-68024345
23	Adipor2	chr5-34849824-34850045
23	Lipe	chr13-96439312-96439705
23	Acsl1	chr7-113023767-113023976
23	Sik2	chr14-27345189-27345804
24	Lockd	chr5-85159235-85159435
24	Mki67	chr16-66638871-66639071
24	Knl1	chr4-74390416-74390828
24	Neil3	chr12-104592609-104592951
24	Ckap2l	chr4-126460125-126460325
24	Parpbp	chr5-96396549-96396764
24	Mis18bp1	chr17-32279116-32279513
24	Cenpe	chr16-86264221-86264565
24	Kif4	chr2-156520053-156520288
24	Diaph3	chr5-64436942-64437303
24	Cenpf	chr9-58989770-58990108
24	Cenpp	chr10-93678819-93679215
24	Top2a	chr6-103370925-103371323
24	Brca1	chr13-16748640-16748840
24	Anln	chr4-106730925-106731191
24	Atad2	chr2-34849759-34849959
24	Brip1	chr9-43284195-43284746
24	Ezh2	chr5-36561552-36561895
24	Smc4	chr13-67552755-67553395
24	Kif23	chr9-53384468-53385208
24	Cit	chr18-24039474-24039784
24	Pola1	chr4-124751006-124751705
24	Cep128	chr10-91123808-91124362
24	Cep112	chr13-108315847-108316473
24	Sdk1	chr9-70691553-70691836

## Sheet: SNARE-seq
cluster	gene	Peaks
0	Rorb	chr2:91939534-91940000
0	Hs6st3	chr4:98593952-98594626
0	R3hdm1	chr11:75519799-75520492
0	Unc5d	chr9:36898579-36898998
0	Brinp3	chr6:115005337-115005917
0	Brinp1	chr12:33313982-33314938
0	Zmat4	chrX:47976526-47977045
0	Camk2n1	chr13:5301909-5302692
0	Cdh12	chr15:77368104-77368511
0	Cadps2	chr7:66087370-66088491
0	Cpne9	chr7:80602369-80603158
0	Tmem145	chr4:46827384-46828611
0	Mir124a-1hg	chr14:16092735-16093711
0	Cacna2d3	chr8:23917904-23918580
0	Kcnh5	chr10:84088986-84090077
0	Prr16	chr10:81469211-81469657
0	Astn2	chr14:28410604-28411046
0	Dnajc21	chr3:70543792-70544743
0	2010111I01Rik	chr14:48421294-48422519
0	A830036E02Rik	chr10:81298640-81299081
0	Nell1	chr15:79735091-79735907
0	Trhde	chr14:24020649-24021214
0	Atp1a1	chr9:37567809-37568532
0	Stx1a	chr12:8344682-8345397
0	Ptpn5	chr9:123461870-123462255
1	Lrrtm4	chr10:22707927-22708649
1	Fam19a1	chr1:168325798-168326364
1	Calb1	chr5:99031369-99032403
1	Rgs6	chr1:158192415-158193498
1	Gucy1a3	chr5:76383274-76384134
1	Lingo2	chr11:93185330-93185911
1	Dgkb	chr8:4679202-4679646
1	Gpc6	chr14:60554148-60554903
1	Rasgrf2	chr7:29070566-29072052
1	Cacng3	chr7:125983828-125984813
1	Pvrl3	chr4:106630411-106631284
1	Ntrk3	chr7:125767012-125767968
1	Lamp5	chr14:76791889-76792816
1	Slit3	chr19:14870919-14871772
1	Chrm3	chr12:13939267-13940071
1	Arl15	chr7:82771318-82771662
1	Pde7b	chrY:90741519-90742734
1	Gria3	chr18:61398467-61399402
1	Prkca	chr6:108554332-108554813
1	Pdzrn3	chr18:25554300-25555583
1	Robo3	chr11:87919978-87920844
1	Kcnq5	chr10:107752411-107753097
1	Mapk4	chr15:87661766-87662484
1	Alcam	chr9:121600067-121601426
1	Trpc6	chr17:5138462-5139273
2	Hs3st4	chr9:20663647-20664718
2	Cdh18	chr6:67128713-67129631
2	Garnl3	chr13:93091728-93092500
2	Pde4d	chr9:71075962-71076907
2	Zfpm2	chr1:170440281-170440988
2	Foxp2	chr11:120382367-120383089
2	Me3	chr7:112663103-112663902
2	3110035E14Rik	chr8:128202064-128202686
2	Frmpd4	chr12:16999844-17000529
2	Rab26	chr2:114592953-114594004
2	Atp2b1	chr1:91189067-91189529
2	Slc35f1	chr5:112667002-112667633
2	Mgat4c	chr4:117125574-117126420
2	Mctp1	chr17:45538278-45539045
2	Dlc1	chr3:105571938-105572676
2	Htr1f	chr6:118022667-118023407
2	Tmem178	chr11:114284593-114285735
2	A830018L16Rik	chr8:86437153-86438037
2	Nos1ap	chr15:65795486-65796233
2	Syt7	chr11:114257559-114258677
2	Efr3a	chr5:138900959-138901722
2	Fut9	chr2:120044075-120044697
2	Nfib	chr2:144465209-144466523
2	Grm8	chr14:12436694-12437820
2	Adcy1	chr8:4259060-4259494
3	Hs3st4	chr11:114257559-114258677
3	Foxp2	chr3:105571938-105572676
3	Zfpm2	chr15:66824370-66825155
3	Cdh18	chr6:99600226-99601398
3	Thsd7b	chr8:103343817-103344860
3	Pde4d	chr5:121010099-121010563
3	Htr1f	chr8:126104790-126105607
3	Garnl3	chr7:121289111-121290288
3	Mgat4c	chr14:12436694-12437820
3	Dlc1	chr3:28558417-28559021
3	Mctp1	chr1:90054912-90055468
3	Rai14	chr16:9198600-9199500
3	Grik3	chr5:73379941-73380769
3	Frmpd4	chr12:107975499-107976879
3	Tle4	chr2:27901110-27902288
3	Slc35f1	chr1:170440281-170440988
3	Nrp1	chr5:112667002-112667633
3	Me3	chr9:71075962-71076907
3	Sdk2	chr11:51622845-51623753
3	Etl4	chr4:116175669-116177109
3	A830018L16Rik	chr2:120044075-120044697
3	Tmem178	chr7:124237778-124238700
3	Pde1a	chr5:129580051-129581351
3	Chsy3	chr12:113401351-113402202
3	Grm8	chr6:67128713-67129631
4	Lrrtm4	chr19:28436364-28436974
4	Fam19a1	chr13:23258130-23259099
4	Lingo2	chr11:117815916-117817036
4	Rgs6	chr17:5138462-5139273
4	Cpne6	chr5:111761726-111762404
4	Sorbs2	chr5:76383274-76384134
4	Slit3	chr7:125767012-125767968
4	Rasgrf2	chr13:114085299-114085923
4	Lamp5	chr4:8593917-8594670
4	Gria3	chr3:135972283-135972936
4	Dgkb	chr16:21358276-21358963
4	Robo3	chr1:172281492-172282210
4	Pam	chr11:52648212-52649321
4	Camk2n1	chr7:44310710-44312242
4	Ntrk3	chr18:74688392-74689348
4	Pdzrn3	chr13:81710854-81711731
4	Cux2	chr15:86066850-86067938
4	Gm20754	chr4:39199008-39199696
4	Plk2	chr4:138548139-138548817
4	Man1a2	chr10:79597019-79598209
4	Slc9a9	chr6:140152442-140153292
4	Fcho1	chr4:15769697-15770555
4	Mapk4	chr15:81879819-81880600
4	Cacng3	chr5:136362348-136363570
4	Atp1a1	chr6:135526433-135527221
5	Galnt14	chr11:96619509-96619971
5	Cdh9	chr11:56244821-56245468
5	Col6a1	chr16:55550725-55551562
5	Sorcs3	chr3:141818951-141820024
5	Clstn2	chr8:61236731-61237345
5	Ptprt	chr12:35853174-35853713
5	Sgcz	chr4:77155454-77155928
5	Grm8	chr3:105281621-105282246
5	Runx2	chr5:71926247-71926860
5	Celf4	chr1:157888506-157889094
5	Il1rapl2	chr18:54278635-54279254
5	Enox1	chr1:26909826-26910778
5	Chrm2	chr8:110938757-110939680
5	Gria1	chr2:102052748-102053312
5	Rimbp2	chr8:126894762-126895539
5	Sdk1	chr10:43023302-43023917
5	Mgat5	chr5:113306625-113307794
5	Ak5	chr18:60780070-60780774
5	Csmd2	chr6:30921020-30921776
5	Ldb2	chr4:56713163-56713851
5	Prkag2	chr3:117265666-117266402
5	Cacna1g	chr6:55680965-55681390
5	Zfp804b	chr6:97221097-97221724
5	Klhl29	chr18:23868974-23869768
5	9530059O14Rik	chr3:9520233-9520936
6	Lrrtm4	chr10:26249382-26250519
6	Fam19a1	chr5:117493017-117494306
6	Cpne6	chr4:39199008-39199696
6	Gria3	chr19:28502623-28503772
6	Pam	chr5:111761726-111762404
6	Rnf112	chr10:68104008-68104968
6	Rgs6	chr13:14498740-14499392
6	Sorbs2	chr2:118375963-118376358
6	Dgkb	chr4:16298472-16299035
6	Akap8l	chr1:172281492-172282210
6	Smpd4	chr6:118066604-118067225
6	Egfem1	chr9:61277635-61278914
6	Zcchc18	chr16:22789852-22790561
6	Camk2n1	chr15:77068299-77068807
6	Slit3	chr6:140152442-140153292
6	Grm1	chr19:6503862-6504644
6	Tmem181b-ps	chr8:14112703-14114453
6	Car11	chr6:34317168-34317910
6	Nell2	chr14:16296701-16297511
6	Fbxw7	chr10:94905245-94906139
6	Ttyh1	chr14:103662857-103663484
6	Bzrap1	chr5:74254814-74255395
6	Slc4a3	chr14:119857174-119857906
6	Fcho1	chr7:132315463-132316914
6	Camk2b	chrY:90741519-90742734
7	Il1rapl2	chr6:100929882-100930465
7	Gm28928	chr7:51982207-51982975
7	Tox	chr10:14599897-14600486
7	Scube1	chr9:28931916-28932797
7	Fras1	chr8:34251708-34252368
7	Ptprm	chr16:93369121-93370158
7	Pde1a	chr16:45810646-45811502
7	Cdh10	chr15:84509825-84510422
7	Olfm3	chr1:27608480-27609141
7	Agbl4	chr3:122170482-122171378
7	Celf4	chr4:85260873-85261759
7	Slc24a3	chr4:101449990-101450955
7	Fam189a1	chr1:181535353-181536295
7	Hs3st2	chr6:126783402-126784262
7	Ndst3	chr9:121667000-121668355
7	Elavl4	chr19:44314350-44314838
7	Slc6a7	chr5:150146407-150146977
7	Kcnt2	chr6:55592045-55592696
7	Kirrel3	chr13:75113677-75114538
7	St6galnac5	chr9:72110538-72112365
7	Sorl1	chr19:5150244-5150876
7	Kcnip3	chr10:77902205-77903715
7	Tspan5	chr12:113401351-113402202
7	Pde4a	chr19:55236361-55237118
7	Cntnap5a	chr2:30119435-30120241
8	Rorb	chr18:60812597-60813494
8	Zmat4	chr16:29162049-29162768
8	Nell1	chr7:15933312-15933994
8	Cadps2	chr11:52915338-52916147
8	Unc5d	chr10:62299869-62300860
8	Hs6st3	chr17:89357202-89357745
8	Fam19a2	chr4:36874691-36875287
8	Rcan2	chr2:143240275-143240759
8	Cacna2d3	chr11:54336134-54336787
8	Brinp3	chr5:149411331-149412651
8	Cux1	chr12:100478543-100479104
8	Pld5	chr8:23917904-23918580
8	Brinp1	chr5:126787275-126788426
8	Kcnab3	chr7:36060281-36061055
8	Prr16	chr3:109273031-109273941
8	Astn2	chr14:48421294-48422519
8	Shisa6	chr3:100421236-100421885
8	Cdh12	chr12:33313982-33314938
8	Kcnh5	chr13:69330028-69331325
8	Chrm2	chr4:133298899-133300103
8	Rora	chr12:4679856-4681053
8	Gpr158	chr2:21917868-21918771
8	Tmem145	chr13:112578113-112578404
8	Syndig1	chr17:70963584-70963965
8	Cntnap5b	chr9:123461870-123462255
9	Gpr158	chr7:91369662-91370450
9	Rufy2	chr12:117127134-117127875
9	Atrx	chr1:191894321-191894891
9	BC005561	chr14:34310220-34311071
9	Sptbn1	chr14:87155544-87156107
9	Kmt2a	chr11:35120829-35121929
9	Trmt1	chr17:6006169-6006664
9	Zmynd8	chr4:135531124-135531800
9	Bod1l	chr1:194975996-194976861
9	Tmem191c	chr14:103098862-103100145
9	Abr	chr14:119857174-119857906
9	Arid4b	chr3:126384826-126385466
9	2011-09-01	chr13:46517087-46517789
9	Dync1i2	chr9:47530013-47530521
9	Camk2b	chr3:88152123-88152587
9	Cspp1	chr3:32641905-32642530
9	Pclo	chr7:28903669-28904432
9	Srrm1	chr5:125267107-125268011
9	Pde2a	chr4:47440840-47441357
9	Srrm3	chr4:47251626-47252571
9	Ppp1r12a	chr13:28957811-28958127
9	Smpd4	chr14:76655323-76655834
9	2010111I01Rik	chr7:12780020-12780918
9	A230006K03Rik	chr2:92059457-92060157
9	Rimbp2	chr11:58103700-58104541
10	Atp1a2	chr5:33704740-33705631
10	Slc1a3	chr4:154655071-154655825
10	Ntsr2	chr8:93931282-93931958
10	Gpc5	chr7:35184988-35185673
10	Ppap2b	chr19:54180617-54181361
10	Bcan	chr18:38049934-38050538
10	Prex2	chr17:10394815-10395360
10	Mt1	chr16:18083174-18084091
10	Ptprz1	chr3:115714672-115715328
10	Apoe	chr6:5495880-5496858
10	Cst3	chr9:110277305-110277935
10	Slc7a10	chr14:51913020-51914426
10	Aldoc	chr8:12394942-12396007
10	Sat1	chr7:79194489-79195339
10	Mertk	chr13:60177013-60177888
10	Ndrg2	chr11:78322429-78323317
10	Gpr37l1	chr10:122912618-122913511
10	F3	chr6:88726790-88727294
10	Grin2c	chr9:102723783-102724457
10	Il18	chr8:93917785-93918509
10	Mt2	chr4:140657642-140658668
10	Luzp2	chr4:96719025-96720018
10	Sparcl1	chr7:4123610-4124851
10	Zbtb20	chr16:25058725-25060004
10	Slc1a2	chr1:135374865-135375751
11	Thsd7a	chr8:114675132-114675604
11	Galntl6	chr12:89442053-89442933
11	Cntn5	chr4:83172161-83172683
11	Whrn	chr18:75562430-75563316
11	Col26a1	chr2:178219639-178220664
11	Pcdh15	chr4:47247504-47248323
11	Slc24a3	chr6:39800952-39801465
11	Rora	chr1:74894684-74895448
11	Spock3	chr17:49029656-49030728
11	Ntng1	chr11:97714740-97715655
11	Plxnd1	chr7:64451279-64452638
11	Sgcz	chr11:42528050-42528944
11	Sorcs1	chr7:96789635-96790793
11	Sgcd	chr10:80156764-80157930
11	Trpc3	chr4:115133486-115134584
11	Hs6st3	chr7:38071071-38071513
11	Kcnk2	chr1:189228615-189229374
11	A830036E02Rik	chr10:127595259-127595770
11	Prickle2	chr6:112401672-112402535
11	Cdh8	chr10:70455701-70456487
11	Fam19a2	chr2:151962395-151962890
11	Cpne4	chr4:129263032-129264131
11	Fras1	chr6:115989525-115990447
11	Kcnb2	chr17:87784103-87784986
11	Adcy8	chr1:172319453-172320500
12	6530403H02Rik	chr13:40074805-40075566
12	Rfx3	chr2:179790644-179791105
12	Otof	chr5:122783689-122784289
12	Itga8	chr16:76079974-76080674
12	Cpne6	chr1:164394995-164395710
12	Dpyd	chr16:78322101-78322618
12	Hap1	chr7:129652947-129654031
12	Cdh13	chr1:120190862-120191877
12	Grm1	chr6:134993776-134994625
12	Lrrtm4	chr2:48730625-48731297
12	Gm26871	chr18:74688392-74689348
12	Kirrel3	chrX:7416456-7416909
12	2001-03-01	chr7:127470814-127471684
12	Egfem1	chr3:152105235-152105874
12	Gpc6	chr16:62964145-62964776
12	Fam19a1	chr7:55849947-55850579
12	Prkg1	chr12:59177722-59178212
12	Slit3	chr7:78690789-78691553
12	Cacnb2	chr14:16296701-16297511
12	Epha6	chr10:107752411-107753097
12	Pdzrn4	chr11:53469656-53470834
12	Camk2d	chr1:172281492-172282210
12	Ly6h	chr14:18106755-18107829
12	Gucy1a3	chr15:81879819-81880600
12	Gabra2	chr11:116852873-116853901
13	Fam19a1	chr15:60033082-60033908
13	Cacna1h	chr18:44929370-44930143
13	Tox	chr2:77746377-77746904
13	Pcsk5	chr15:39768992-39769684
13	Coro6	chr10:45136553-45137475
13	Hcn1	chr11:32100987-32101575
13	Kcnn2	chr4:24798911-24799511
13	Pex5l	chr7:65663933-65664553
13	Rab3c	chr12:50258793-50259474
13	Ryr3	chr11:30102293-30103108
13	Clcn2	chr8:53892196-53893190
13	Sorcs1	chr13:69777757-69778796
13	Dab1	chr14:12504163-12504955
13	Grik2	chr3:152837408-152838490
13	Rasgrf1	chr4:32757159-32758126
13	Cntn6	chr12:106185321-106186324
13	Nav1	chr8:77256380-77257396
13	Ntng1	chr16:28445702-28447414
13	Robo1	chr10:108619210-108620237
13	Htr1f	chr6:134993776-134994625
13	Galnt9	chr11:72084294-72084840
13	Dscaml1	chr15:48546794-48547241
13	Ndst3	chr13:98254891-98255446
13	Tenm3	chr13:45049152-45050201
13	Haghl	chr13:95891654-95892614
14	Kcnh5	chr14:16092735-16093711
14	Rorb	chr7:98108692-98109500
14	Prr16	chr3:87546049-87546837
14	Lrrc4c	chr6:112401672-112402535
14	Grm7	chr5:105410791-105411569
14	Zmat4	chr6:128094161-128094769
14	Brinp3	chr12:100478543-100479104
14	Cdh12	chr2:9646233-9646943
14	Lcorl	chr9:75254066-75255024
14	Hs6st3	chr3:100421236-100421885
14	A330008L17Rik	chr3:144438365-144439422
14	Lingo2	chr9:14997272-14998048
14	Fhod3	chr6:134181919-134182886
14	Gria4	chr18:16418103-16419391
14	Unc5d	chr19:10472882-10473364
14	Camk4	chr3:122490506-122491293
14	Grm3	chr8:23917904-23918580
14	Pcdh15	chr4:121103238-121103858
14	Rcan2	chr18:60852507-60853274
14	Cdh8	chr7:36060281-36061055
14	Kcnh1	chr2:139676988-139677841
14	Ptchd4	chr9:56686634-56687434
14	Lhfp	chr16:31898431-31899470
14	Fam19a2	chr14:48421294-48422519
14	Thsd7a	chr12:33313982-33314938
15	Pcdh15	chr10:25742402-25743142
15	Kcnip4	chr1:52597245-52598217
15	Cntn5	chr15:83277373-83277956
15	Gria4	chr9:37054567-37055129
15	Lrrc4c	chr9:122156966-122157771
15	A830036E02Rik	chr6:112401672-112402535
15	Kcnb2	chr6:134078995-134079780
15	Hs6st3	chr18:75194614-75195332
15	Grm7	chr17:46119485-46120169
15	Cdh8	chr6:101501645-101502651
15	Lcorl	chr4:115133486-115134584
15	Necab1	chr5:113126409-113126919
15	Kcnq3	chr4:130036772-130037549
15	Rora	chr10:84088986-84090077
15	Thrb	chr2:165510142-165511293
15	Rimbp2	chr8:99415635-99416775
15	Kcnh5	chr10:116291171-116291847
15	Efna5	chr12:33313982-33314938
15	Camk4	chr3:144424837-144425750
15	Sgcd	chr8:11382114-11383366
15	Epha4	chr15:73154299-73154968
15	Fat3	chr9:75254066-75255024
15	Fhod3	chr2:119811438-119811999
15	Stx1a	chr8:105347706-105348287
15	Brinp2	chr11:67664262-67665372
16	Plp1	chr2:126039225-126039963
16	Mag	chr19:9940874-9941305
16	St18	chr2:158740826-158741607
16	Mir219a-2	chr18:82554134-82554957
16	Hapln2	chr8:120322902-120323512
16	Prr5l	chr11:69561255-69562121
16	Mog	chr11:115898903-115899381
16	Mal	chr3:101551498-101552201
16	1700047M11Rik	chr17:88325863-88326715
16	Neat1	chr8:14906823-14907518
16	Car2	chr2:28525588-28526041
16	Dock10	chr11:97418510-97419590
16	Aspa	chr4:8911244-8912068
16	Gatm	chr7:44474154-44474853
16	Gm16168	chr6:125467120-125467767
16	Phldb1	chr4:119937693-119938283
16	Ptgds	chr17:57086951-57087865
16	Mbp	chr14:40955731-40956818
16	Rnf220	chr15:88839226-88839724
16	2004-09-01	chr6:90462111-90463871
16	Tmeff2	chr3:107931525-107932088
16	Qk	chr5:64802681-64803752
16	Pde4b	chr4:135272425-135273277
16	Mobp	chr7:63986304-63987157
16	Phlpp1	chr17:25919637-25920674
17	Btbd11	chr8:125282470-125282938
17	Erbb4	chr11:3508890-3509444
17	Gad1	chr15:34336527-34336976
17	Nxph1	chr12:12291626-12292480
17	Kcnmb2	chr2:31275023-31275428
17	Pde5a	chr12:109566572-109567501
17	Vwc2	chr15:86198746-86199426
17	Kcnc1	chr9:21430668-21431154
17	Sox6	chr6:114282379-114282895
17	Alk	chr8:14689573-14690338
17	Rbms3	chr4:95897311-95898244
17	Cntnap5c	chr6:55398761-55399361
17	Cemip	chr7:46581268-46582071
17	Zfp536	chr2:128125597-128126309
17	Grip1	chr12:30698097-30698785
17	Cntnap4	chr11:101668164-101668515
17	Slc6a1	chr4:106472341-106473216
17	Kcnc2	chr4:133212412-133214019
17	Galntl6	chr8:95886949-95888696
17	Ptprm	chr7:138909227-138910256
17	Kcnip1	chr4:141951984-141952666
17	Ank1	chr4:129542388-129543046
17	Coro6	chr17:34893924-34894769
17	Grik1	chr5:137740762-137741798
17	Zfp804a	chr8:12394942-12396007
18	Adarb2	chr15:59173700-59174351
18	Npy	chr9:70877985-70878573
18	Erbb4	chr10:87816837-87817466
18	Gad2	chr2:158610484-158611156
18	Kcnip1	chr18:45896478-45897437
18	Egfr	chr13:59065533-59066317
18	Gad1	chr7:123084140-123084761
18	Sox2ot	chr10:61146881-61148057
18	Zfp536	chr8:95242964-95243656
18	Kcnmb2	chr4:150914341-150914784
18	Slc6a1	chr11:69921134-69921917
18	Grip1	chr1:119504237-119505129
18	Fgf13	chr9:77251320-77252600
18	Alk	chr11:75172238-75173993
18	Npas3	chr5:138754054-138755296
18	Galntl6	chr13:54687535-54688466
18	Rbms3	chr8:12394942-12396007
18	Ptprm	chr17:25832634-25833588
18	Nxph1	chr19:4169264-4170122
18	Dner	chr5:33629240-33630018
18	Cntnap2	chr13:58401438-58402985
18	Slc24a3	chr11:73018530-73019118
18	Grik2	chr4:148287805-148288632
18	Slc2a13	chr19:61225397-61227558
18	Zfp804a	chr6:71440328-71441273
19	Grin3a	chr6:97514912-97515411
19	Sst	chr11:45124570-45125297
19	Nxph1	chr10:12426590-12427212
19	Npas1	chr8:118065949-118066872
19	Reln	chr4:107714620-107715069
19	Synpr	chr16:23652945-23653924
19	Gad2	chr12:8103107-8103663
19	Kcnmb2	chr4:107937319-107937820
19	Kcnip1	chr19:25970892-25971635
19	Ptprm	chr5:136931697-136932463
19	Npas3	chr6:114254875-114255475
19	Sox6	chr6:90821667-90823027
19	Galntl6	chr2:179799760-179800615
19	Grik1	chr5:26903823-26905150
19	Grip1	chr18:44437810-44438771
19	Unc13c	chr5:109556738-109558834
19	Frmd4b	chr7:122847104-122847848
19	Sox2ot	chr14:99298236-99299457
19	Kcnc2	chr1:161034338-161035627
19	Mgat4c	chr10:78457839-78458738
19	Col19a1	chr9:57505735-57506297
19	Gria1	chr11:69671086-69671870
19	Cdh13	chr2:152734968-152735483
19	Cdh9	chr7:127253755-127254684
19	Nkain3	chr17:87672215-87673008
20	Nr4a2	chr1:150567349-150567688
20	Oprk1	chr9:92833972-92834616
20	Col11a1	chr11:36445675-36446056
20	Gnb4	chrX:48628777-48629158
20	Rgs12	chr8:93632776-93633399
20	Col24a1	chr7:96493986-96494441
20	Tmem163	chr2:133235380-133235974
20	Rxfp1	chr6:134330209-134330622
20	Ntng2	chr16:95573053-95573611
20	Cntnap3	chr11:4115385-4115724
20	Synpr	chr2:29541861-29542518
20	Olfm3	chr14:76650977-76651530
20	RP23-231J2.1	chr1:96768288-96769017
20	Zfp804a	chr1:64616681-64617923
20	Ptpru	chr9:46082248-46082813
20	Zfp804b	chr9:4573524-4574082
20	Gng2	chr12:12683669-12684244
20	Ptprt	chr18:4829687-4830314
20	Galnt14	chr18:36801411-36802104
20	Cpne4	chr3:141818951-141820024
20	Lnx1	chr1:127251589-127252378
20	Ppp1r1a	chr4:43045599-43046434
20	Trhde	chr13:9011697-9011890
20	Cadps2	chr19:53243904-53244495
20	Tenm3	chr15:82345762-82346514
21	Vcan	chr9:67265463-67266010
21	Cacng4	chr9:64605616-64606402
21	Lhfpl3	chr8:111912777-111913421
21	Sox6	chr16:91233428-91234146
21	Arhgap31	chr2:146710630-146711208
21	Bcas1	chr9:45487155-45487824
21	Itpr2	chr12:113163642-113164159
21	Ptprz1	chr17:56185319-56185831
21	Sox2ot	chr7:79568957-79569505
21	Bcan	chr9:66101545-66102153
21	Gm4876	chr7:110779556-110780239
21	Nxph1	chr13:111867755-111868310
21	Adarb2	chr14:10711873-10712965
21	Gpc5	chr4:8374673-8375418
21	Tnr	chr13:71507396-71508316
21	Luzp2	chr18:31949602-31950293
21	Zbtb20	chr4:68765677-68766610
21	Qk	chr18:5159722-5160390
21	Dscam	chr2:125731694-125732619
21	Epn2	chr12:118300963-118302484
21	Xylt1	chr7:117462137-117463083
21	Zeb1	chr10:80156764-80157930
21	Sh3d19	chr7:79194489-79195339
21	AI854517	chr16:25058725-25060004
21	Dpyd	chr4:140657642-140658668
22	Cpne4	chr17:65625524-65625994
22	Rmst	chr17:49029656-49030728
22	Zfp804b	chr13:46129187-46129963
22	Kcnab1	chr2:8389343-8390134
22	A330008L17Rik	chr5:53494430-53495124
22	Wls	chr1:132268092-132269119
22	Slc24a3	chr6:134078995-134079780
22	Il1rapl2	chr5:129138333-129139059
22	Pcdh15	chr10:62411885-62412611
22	Cntn5	chr17:71129564-71130488
22	Agbl4	chr7:96710399-96711072
22	Pou6f2	chr2:178219639-178220664
22	Kcnb2	chr3:87546049-87546837
22	Wbscr17	chr7:66933971-66934676
22	Slit2	chr15:73154299-73154968
22	Cdh8	chr16:18154207-18154902
22	Fat3	chr3:68676420-68677417
22	Lhfp	chr11:93185330-93185911
22	Gpc6	chr8:99415635-99416775
22	Smyd3	chr18:77396550-77397443
22	Col25a1	chr6:112401672-112402535
22	Pdzrn3	chr10:127354156-127355371
22	Fras1	chr4:118245664-118246373
22	Sgcd	chr8:111573444-111574272
22	Atp11b	chr13:68889753-68890730
23	Tshz2	chr10:89510548-89511354
23	Vwc2l	chr11:24005329-24006625
23	Nxph1	chr12:4117049-4118316
23	Olfm3	chr6:124769217-124769860
23	Kcnip1	chr17:45573119-45574851
23	Mgat4c	chr19:41647022-41647833
23	Cdh18	chr2:93166544-93167206
23	Dcc	chr13:111178983-111179892
23	Adcy2	chr5:137740762-137741798
23	Etv1	chr6:113306211-113307226
23	Samd5	chr10:79908223-79909037
23	Grik1	chr15:65783981-65784822
23	Unc13c	chr16:22009070-22009878
23	Frmpd4	chr19:6979613-6980705
23	Gm28905	chr5:120648600-120649664
23	Gabrg3	chr4:55349451-55350342
23	Cpne4	chr7:66689463-66690343
23	Kirrel3	chr12:82072708-82073247
23	Spon1	chrX:75673660-75674691
23	Pid1	chr12:59011590-59012345
23	Sema3e	chr16:96127216-96128495
23	Pamr1	chr7:138845550-138846691
23	Trpc3	chr3:104638104-104639347
23	Chrm2	chr1:134344263-134345582
23	Plcxd3	chr3:51483641-51484488
24	Siglech	chr12:72362125-72362437
24	Ikzf1	chr11:94386173-94386793
24	Csf1r	chr13:97187699-97188115
24	Cyth4	chr17:28294459-28294842
24	Hpgds	chr4:47315547-47315897
24	P2ry12	chr16:93815980-93816827
24	Hmha1	chr17:78917686-78917977
24	Ly86	chr7:80078701-80079349
24	Fgd2	chr18:61108331-61109066
24	Fyb	chr11:43384927-43385667
24	Tgfbr1	chr13:76018053-76018963
24	Inpp5d	chr8:22805396-22806032
24	Apbb1ip	chr16:49698826-49699579
24	Hexb	chr10:19591339-19592419
24	Tmcc3	chr14:67715383-67716389
24	Mertk	chr3:121291295-121292297
24	Cst3	chr10:86778414-86779386
24	Plxdc2	chr9:110531927-110533283
24	Epb41l2	chr3:103400941-103402034
24	Srgap2	chr2:160366787-160368205
24	Ivns1abp	chr12:31950122-31950936
24	Elmo1	chr15:38518138-38518654
24	Tmsb4x	chr2:172345189-172345834
24	Pag1	chr7:6155338-6156435
24	Mef2a	chr10:96616369-96617270
25	Erbb4	chr6:50215059-50215690
25	Nxph1	chr5:117000586-117001285
25	Galntl6	chr4:141951984-141952666
25	Grik1	chr2:104122420-104123158
25	Srrm2	chr4:135531124-135531800
25	Kcnc1	chr7:46581268-46582071
25	Meg3	chr7:45395237-45396173
25	Grip1	chr17:47628762-47630114
25	Kcnc2	chr4:46872620-46873500
25	Rbm25	chr9:114804909-114805750
25	Mroh1	chr11:102774637-102775155
25	Dlgap1	chr5:121220014-121221268
25	Slc4a3	chr8:70905759-70906819
25	Ptprm	chr16:32658747-32659257
25	Zranb2	chr14:77580175-77581435
25	Dync1h1	chr2:19909237-19910416
		chr18:67288757-67290236
		chr6:90988348-90989348
		chr7:123084140-123084761
		chr4:40947953-40948674
		chr3:144719818-144720835
		chr14:78536372-78537930
		chr16:4213851-4214521
		chr5:20881777-20882789
		chr11:49712339-49713047

## Sheet: 10X-genomics
cluster	gene	Peaks
0	PLXDC2	chr6:44058315-44059649
0	CSF3R	chr17:78442305-78443407
0	NAMPT	chr9:133855490-133856588
0	SLC8A1	chr11:2931797-2934185
0	AC020916.1	chr6:144149642-144153710
0	DMXL2	chr5:132293077-132296605
0	JAK2	chr14:103117962-103119622
0	TNFAIP2	chr19:47388630-47390362
0	VCAN	chr19:2167604-2169538
0	NEAT1	chr2:47070439-47074698
0	LRMDA	chr19:13829690-13845254
0	DPYD	chr20:50274657-50276587
0	SAT1	chr22:50299176-50310096
0	RBM47	chr10:71888406-71890695
0	GAB2	chr3:72096956-72102834
0	ARHGAP26	chr20:40688509-40690974
0	IRAK3	chr19:54206072-54211631
0	LRRK2	chr14:76767890-76769059
0	ADAMTSL4-AS1	chr3:46089003-46090574
0	CREB5	chr9:107486809-107491557
0	MCTP1	chr12:54382859-54385957
0	ACSL1	chr19:703166-704765
0	RTN1	chr2:218366980-218372358
0	PID1	chr9:134371105-134373722
0	ANXA1	chr5:150392719-150414792
1	FHIT	chr5:40678031-40683803
1	LEF1	chr11:118917316-118931009
1	CAMK4	chr1:3530412-3532367
1	BCL11B	chr22:39661314-39665514
1	ANK3	chr19:14521760-14523716
1	INPP4B	chr11:60985832-60987260
1	AC139720.1	chr19:3274959-3276934
1	PLCL1	chr6:157980421-157983704
1	TCF7	chr20:44068446-44071033
1	CCR7	chr6:29708356-29709624
1	TXK	chr1:59814123-59815628
1	PRKCA	chr6:111086907-111088920
1	ITGA6	chr2:112187349-112188749
1	MLLT3	chr8:19496525-19498014
1	TSHZ2	chr4:148441843-148446237
1	SERINC5	chr2:109030836-109032881
1	OXNAD1	chr15:98646942-98652237
1	AK5	chr16:88461144-88475945
1	TC2N	chr5:75049770-75054596
1	RASGRF2	chr19:16365509-16372894
1	LINC00861	chr14:99260552-99263706
1	IL6ST	chr17:82126322-82128617
1	TRBC1	chr12:119988317-119990691
1	IGF1R	chr19:49552419-49558052
1	TAFA1	chr14:99264896-99275332
2	NELL2	chr17:21418646-21420232
2	CD8B	chr11:66315638-66318955
2	NRCAM	chr19:43467734-43472388
2	CD8A	chr2:86825277-86826713
2	LEF1	chr2:86807041-86810034
2	THEMIS	chr6:128518924-128521159
2	APBA2	chr19:50723163-50725744
2	LINC02446	chr19:7868342-7875225
2	BACH2	chr1:9714162-9722442
2	PDE3B	chr17:56592423-56595264
2	PTPRK	chr2:190406986-190409488
2	TXK	chr19:16365509-16372894
2	OXNAD1	chr2:86785267-86786737
2	KLRK1	chr19:49552419-49558052
2	CCR7	chr8:19496525-19498014
2	ABLIM1	chr17:82126322-82128617
2	ITK	chr5:75049770-75054596
2	SERINC5	chr15:31337679-31348763
2	TRABD2A	chr2:43126769-43137787
2	TCF7	chr6:111086907-111088920
2	NR3C2	chr2:136131101-136137589
2	CD96	chr1:59814123-59815628
2	RASGRF2	chr14:99260552-99263706
2	SNED1	chr14:99264896-99275332
2	PSMA1	chr13:41455058-41467400
3	INPP4B	chr5:756840-760125
3	ANK3	chr12:12465772-12468235
3	ITGB1	chr17:55263611-55266452
3	SYNE2	chr10:3809389-3812029
3	CDC14A	chr14:91241289-91246959
3	ARHGAP15	chr4:122577819-122579094
3	EPHA4	chr12:120012035-120014565
3	LTB	chr1:110630655-110632180
3	RORA	chr15:88904250-88905377
3	GPRIN3	chr1:1210838-1218327
3	IL7R	chr9:131666723-131670702
3	TTC39C	chr6:149480710-149485872
3	IL32	chr11:61041687-61043500
3	AC139720.1	chr1:6459496-6461091
3	BCL2	chr21:32411318-32414001
3	CD2	chr19:29671366-29674277
3	AC079793.1	chr6:37514297-37518474
3	ADAM19	chr2:233267497-233268712
3	MDFIC	chr1:91803576-91805858
3	CD28	chr10:8044905-8058751
3	KLF12	chr1:156813452-156817526
3	CD69	chr13:41455058-41467400
3	PHACTR2	chr1:89606137-89612178
3	PAG1	chr10:72082081-72090071
3	TSHZ2	chr14:22548340-22559034
4	VCAN	chr2:227818047-227819149
4	DYSF	chr8:629217-631415
4	LRMDA	chr19:21593793-21595054
4	CD36	chr1:109821044-109822889
4	VCAN-AS1	chr7:75617404-75618433
4	PLXDC2	chr5:17118499-17119283
4	CSF3R	chr9:129776706-129778046
4	SLC11A1	chr19:16895856-16898221
4	RBM47	chr17:27530778-27533324
4	FCN1	chr17:1574202-1578146
4	MEGF9	chr19:47388630-47390362
4	TLR2	chr17:57892365-57893588
4	LRRK2	chr17:78198583-78199666
4	MNDA	chr16:2903922-2906443
4	IRAK3	chr6:13302401-13304119
4	TMTC2	chr9:107486809-107491557
4	GLT1D1	chr9:134371105-134373722
4	ACSL1	chr14:103117962-103119622
4	FRY	chr6:44058315-44059649
4	S100A8	chr3:46089003-46090574
4	S100A9	chr20:50274657-50276587
4	PLBD1	chr19:54206072-54211631
4	LYZ	chr15:75042612-75044304
4	AC020916.1	chr19:703166-704765
4	ANXA1	chr20:40688509-40690974
5	OSBPL10	chr10:48671154-48673178
5	PAX5	chr6:167112705-167115014
5	MS4A1	chr8:28338136-28339941
5	EBF1	chr16:88045686-88046544
5	AP002075.1	chr9:136225213-136226560
5	BLK	chr16:1443496-1446555
5	BANK1	chr15:64149894-64154711
5	CD79A	chr17:58487284-58488557
5	FCRL1	chr6:33592312-33593682
5	PLEKHG1	chr10:110353381-110358157
5	LINC00926	chr14:74401078-74403198
5	COBLL1	chr2:241035046-241037733
5	RALGPS2	chr14:104656423-104658840
5	GPM6A	chr19:50414359-50420008
5	GNG7	chr1:1135907-1138230
5	CD79B	chr2:231670911-231673428
5	AFF3	chr1:172818218-172819688
5	IGHM	chr7:1022805-1026177
5	IGKC	chr9:37033764-37038459
5	BCL11A	chr6:150599135-150601183
5	SOX5	chr15:74383469-74386421
5	ARHGAP24	chr22:41934902-41942055
5	SEL1L3	chr19:5129943-5133179
5	CDK14	chr22:41919102-41929520
5	CCSER1	chr6:113854594-113859855
6	IGHD	chr1:37288787-37289330
6	FCRL1	chr10:48671154-48673178
6	COL19A1	chr5:10578854-10579942
6	PAX5	chr16:88045686-88046544
6	MS4A1	chr6:167112705-167115014
6	LINC00926	chr16:88920819-88921934
6	IGHM	chr6:32815893-32817339
6	FCER2	chr3:13110446-13111501
6	BANK1	chr6:14094023-14096369
6	EBF1	chr19:37551024-37552070
6	LIX1-AS1	chr6:69866375-69867922
6	CD79A	chr12:42482700-42484578
6	PCDH9	chr22:41919102-41929520
6	NIBAN3	chr8:85176621-85178398
6	KHDRBS2	chr1:226120698-226125757
6	ADAM28	chr19:49333346-49336233
6	LARGE1	chr2:218895734-218898687
6	AFF3	chr19:5129943-5133179
6	BLK	chr17:76480575-76484082
6	AC120193.1	chr15:74383469-74386421
6	RALGPS2	chr22:41934902-41942055
6	STEAP1B	chr11:72741101-72745133
6	BACH2	chr6:113854594-113859855
6	IL4R	chr5:150392719-150414792
6	IGKC	chr2:231670911-231673428
7	GZMH	chr12:52566650-52567446
7	CCL5	chr16:23482691-23483921
7	NKG7	chr2:231425615-231426594
7	GNLY	chr2:241762661-241764331
7	A2M	chr17:49715078-49716418
7	PPP2R2B	chr4:6197953-6202080
7	PRF1	chr12:128794545-128797839
7	KLRD1	chr13:30146437-30149232
7	GZMA	chr2:86785267-86786737
7	KLRG1	chr1:25064492-25066423
7	PZP	chr1:15948626-15951701
7	CST7	chr17:47717005-47722013
7	TGFBR3	chr4:8409144-8410167
7	LINC00612	chr19:10515897-10519408
7	FGFBP2	chr9:133130509-133135999
7	SAMD3	chr11:48011504-48014160
7	CTSW	chr19:51371944-51373727
7	TRGC2	chr1:184386439-184388649
7	PYHIN1	chr1:24910505-24914687
7	CCL4	chr20:24948767-24951569
7	TOX	chr17:47700614-47707581
7	NCALD	chr10:43228659-43231971
7	SYNE1	chr4:1200262-1204262
7	IL32	chr22:37161589-37164835
7	SH3BGRL3	chr1:1623394-1632638
8	SERPINA1	chr2:173043316-173043976
8	CST3	chr1:201713335-201716341
8	IFI30	chr6:146543105-146544335
8	PSAP	chr10:45379180-45381392
8	FGL2	chr13:31950164-31951789
8	PID1	chr2:218381531-218382641
8	HLA-DPA1	chr17:82212223-82218202
8	CPVL	chr22:29310349-29311734
8	WARS	chr8:125512518-125513667
8	TCF7L2	chr19:45453968-45456889
8	MARCKS	chr17:1606905-1608188
8	FCN1	chr1:212605833-212610098
8	IFITM3	chr17:78198583-78199666
8	HLA-DRA	chr15:70507639-70509976
8	EPB41L3	chr11:107927883-107930183
8	HLA-DRB1	chr14:103117962-103119622
8	TYMP	chr17:78442305-78443407
8	SLC8A1	chr12:54382859-54385957
8	MPEG1	chr14:76767890-76769059
8	LYZ	chr10:71888406-71890695
8	RTN1	chr19:703166-704765
8	MCTP1	chr6:44058315-44059649
8	HLA-DRB5	chr2:47070439-47074698
8	TYROBP	chr19:54206072-54211631
8	CTSS	chr20:40688509-40690974
9	GZMK	chr16:88619487-88620722
9	A2M	chr12:6771066-6775676
9	SLC4A10	chr20:51404450-51405483
9	CCL5	chr17:40479703-40481376
9	PZP	chr10:73758863-73760006
9	IFNG-AS1	chr7:38232084-38233553
9	GZMA	chr20:49668369-49670282
9	LINC00612	chr2:29009403-29013202
9	NKG7	chr4:6197953-6202080
9	TRGC2	chr2:233267497-233268712
9	DUSP2	chr1:24920483-24931266
9	MYBL1	chr12:120012035-120014565
9	PYHIN1	chr9:133140283-133145528
9	KLRG1	chr2:221517407-221519021
9	NCALD	chr22:37161589-37164835
9	SYTL2	chr18:811434-813823
9	IL32	chr2:86788860-86791948
9	SLFN12L	chr12:39442007-39443966
9	SYNE2	chr1:1623394-1632638
9	AGAP1	chr5:178113012-178117126
9	CBLB	chr22:25067577-25071000
9	IKZF2	chr1:24910505-24914687
9	PPP2R2B	chr1:156813452-156817526
9	TRG-AS1	chr22:39089979-39092233
9	PHACTR2	chr9:134389480-134394258
10	KLRF1	chr6:46175392-46175947
10	BNC2	chr20:24959748-24961696
10	SPON2	chr15:39623398-39625361
10	NCAM1	chr15:40743564-40744450
10	PDGFD	chr12:121557450-121558322
10	PRF1	chr2:110675124-110675739
10	GZMB	chr22:21766833-21767634
10	KLRD1	chr1:236415979-236416761
10	GNLY	chr16:57609383-57610390
10	FGFBP2	chr6:170146941-170148593
10	IL2RB	chr2:241762661-241764331
10	NKG7	chr22:23263671-23264635
10	GZMA	chr10:43228659-43231971
10	CST7	chr1:1623394-1632638
10	CLIC3	chr4:1200262-1204262
10	LINC00299	chr22:37161589-37164835
10	TGFBR3	chr15:85688662-85693644
10	MCTP2	chr17:83076404-83085253
10	PYHIN1	chr15:22220873-22222225
10	CTSW	chr20:24948767-24951569
10	SAMD3	chr1:184386439-184388649
10	CCL5	chr1:24910505-24914687
10	NCALD	chr17:47700614-47707581
10	ZBTB16	chr19:43561985-43564407
10	CD247	chr8:144950275-144951156
11	CDKN1C	chr12:10120726-10121717
11	FCGR3A	chr12:32485378-32486417
11	SMIM25	chr9:133862519-133863370
11	CCDC26	chr20:49793727-49795306
11	MS4A7	chr21:43352493-43353503
11	CSF1R	chr17:14351331-14353427
11	FMNL2	chr1:46594172-46595664
11	LST1	chr5:151577456-151578707
11	IFITM3	chr9:107636847-107639356
11	CALHM6	chr15:22262267-22263274
11	CFD	chr8:143397953-143399211
11	TCF7L2	chr7:44976702-44982744
11	SERPINA1	chr16:84597377-84602230
11	FCER1G	chr14:100553730-100555811
11	MTSS1	chr10:69061147-69062312
11	AIF1	chr3:52891280-52893521
11	CST3	chr9:89387939-89388983
11	IFITM2	chr19:33819285-33821315
11	IFI30	chr14:52312932-52316037
11	TYROBP	chr10:71637714-71638987
11	COTL1	chr2:230666931-230669694
11	WARS	chr4:143335714-143337682
11	PSAP	chr6:13302401-13304119
11	TNFSF10	chr20:40688509-40690974
11	CTSS	chr9:134371105-134373722
12	FLT3	chr15:65101268-65101865
12	FAM160A1	chr4:102734510-102735078
12	LINC01478	chr4:54318970-54319301
12	PLD4	chr4:184848442-184849031
12	EPHB1	chr7:139131444-139132172
12	CUX2	chr15:51681269-51681739
12	NEGR1	chr13:42377489-42378245
12	LINC01374	chr10:48683885-48685790
12	LINC00996	chr19:56837680-56840103
12	AC023590.1	chr2:64988148-64990450
12	PTPRS	chr4:8198259-8202984
12	RHEX	chr1:6025233-6028970
12	CCDC50	chr2:173075534-173076938
12	AFF3	chr1:3596890-3599028
12	RUNX2	chr10:12333487-12334246
12	HLA-DQA1	chr4:138242137-138242831
12	CST3	chr17:59706627-59708491
12	TCF4	chr9:136655310-136657407
12	CD74	chr15:85580126-85584504
12	ZFAT	chr2:46470038-46470821
12	HLA-DPA1	chr7:47475040-47475773
12	BCL11A	chr16:11180478-11182400
12	HLA-DRB1	chr16:2686844-2687768
12	HLA-DPB1	chr22:30609093-30610965
12	HLA-DRA	chr8:25198550-25199544
13	RPL13	chr3:45497779-45498452
13	RPS14	chr6:34234787-34238937
13	RPS27	chrX:135520107-135522815
13	RPLP1	chr2:219249138-219255487
13	PDS5B	chr3:129118639-129124922
13	RPL11	chr22:31284764-31294083
13	DLEU1	chr8:42138873-42142642
13	AKAP10	chr2:74391161-74392436
13	UPF2	chr9:271849-274401
13	DDX60L	chr4:183443676-183445579
13	NLRC5	chr19:1192063-1193230
13	ASCC3	chr2:39119146-39121851
13	ZNF644	chr6:151389029-151392426
13	COG5	chr19:916777-922167
13	BRD4	chr3:58115843-58116958
13	P2RY8	chr3:141498392-141500454
13	RPS15A	chr2:239380697-239382149
13	FLNA	chr16:3962639-3963742
13	RAPGEF1	chr20:35796374-35797150
13	SNX10	chr19:8591687-8593296
13	CREBRF	chr15:44426040-44428714
13	ANXA11	chr12:989853-992088
13	RPS3	chr17:31548790-31550968
14	CCDC26	chr17:50199529-50201622
14	FCGR3A	chr3:93470151-93471003
14	FMNL2	chr14:73463301-73463982
14	TCF7L2	chr12:32485378-32486417
14	SH3RF1	chr9:136045110-136046838
14	MTSS1	chr17:14351331-14353427
14	LILRB1	chr9:107636847-107639356
14	PAPSS2	chr8:143397953-143399211
14	SPRED1	chr3:13413699-13416754
14	IFITM3	chr14:100553730-100555811
14	WARS	chr16:84597377-84602230
14	DAPK1	chr7:44976702-44982744
14	CALHM6	chr10:69061147-69062312
14	MYOF	chr8:128048364-128051230
14	COTL1	chr3:52891280-52893521
14	SCLT1	chr2:37635017-37636528
14	UTRN	chr14:52312932-52316037
14	TBXAS1	chr2:26008619-26009766
14	HCK	chr7:100365107-100370101
14	LYN	chr10:125158631-125162040
14	SAT1	chr10:101070934-101072415
14	MCTP1	chr18:2844994-2848910
14	C9orf72	chr6:13302401-13304119
14	CST3	chr2:218366980-218372358
14	ITGAX	chr20:40688509-40690974
		chr17:78442305-78443407
		chr9:107486809-107491557
